# Supplementary material for: When a Plant Resistance Inducer Leaves the Lab for the Field: Integrating ASM into Routine Apple Protection Practices
Source: Front Plant Sci. 2017 Dec 4;8:1938. doi: 10.3389/fpls.2017.01938 (PMC5723009; doi:10.3389/fpls.2017.01938)
Supplement: TABLE S1 — Detailed treatment schedule performed over the season of primary contamination of apple scab in the experimental apple orchard in IPM, light IPM and light IPM + ASM strategies. ASM, acibenzolar-S-methyl; IPM, integrated pest management. [file Table_1.xlsx]

## Sheet: Figure article
Supplemental Table 1
Stategy	Action	Products	Concentrations		Dates of intervention																			Total
			kg/ha	kg/hl	2013-04-08	2013-04-10	2013-04-11	2013-04-12	2013-04-15	2013-04-17	2013-04-22	2013-04-24	2013-04-25	2013-04-30	2013-05-02	2013-05-07	2013-05-15	2013-05-21	2013-05-22	2013-05-23	2013-05-28	2013-05-29	2013-05-31
IPM	acaricide	acakill	15	3.75					1															1
	insecticide (aphids)	pearl protect	0.5	0.125					1															1
	insecticide (aphids)	suprême	0.25	0.0625											1									1
	insecticide (aphids)	teppéki	0.14	0.035															1					1
	foliar fertilizer	BM start	2	0.5				1			1													2
	foliar fertilizer	folysbore	2	0.5				1			1													2
	foliar fertilizer	magtrac L130	5	1.25				1			1													2
	Thinning agent	exilis	2	0.5																1				1
	Thinning agent	exilis	3	0.75																			1	1
	Thinning agent	rhodofix	0.6	0.15																1				1
	fungicide (apple mildew)	azupec	7.5	1.875	1																			1
	fungicide (apple scab)	chorus	0.45	0.1125												1								1
	fungicide (apple scab)	delan 75 WG	0.5	0.125												1							1	2
	fungicide (apple scab)	difcor 250	0.15	0.0375											1									1
	fungicide (apple scab)	impala	0.7	0.175														1						1
	fungicide (apple scab)	merpan 80 wg	1.87	0.4675									1		1		1				1			4
	fungicide (apple scab)	ordoval wg	2.5	0.625				1																1
	fungicide (apple scab)	sigma DG	1.87	0.4675	1																			1
	fungicide (apple scab)	syllit	1.7	0.425														1						1	12	fungicides
Light IPM	acaricides	acakill	15	3.75					1															1
	insecticide (aphids)	pearl protect	0.5	0.125					1															1
	insecticide (aphids)	suprême	0.25	0.0625											1									1
	insecticide (aphids)	teppéki	0.14	0.035															1					1
	foliar fertilizer	BM start	2	0.5				1			1													2
	foliar fertilizer	folysbore	2	0.5				1			1													2
	foliar fertilizer	magtrac L130	5	1.25				1			1													2
	Thinning agent	exilis	2	0.5																1				1
	Thinning agent	exilis	3	0.75																			1	1
	Thinning agent	rhodofix	0.6	0.15																1				1
	fungicide (apple scab)	delan 75 WG	0.5	0.125			1																1	2
	fungicide (apple scab)	impala	0.7	0.175														1						1
	fungicide (apple scab)	syllit	1.7	0.425														1						1	4	fungicides
Light IPM + Bion®	acaricides	acakill	15	3.75					1															1
	insecticide (aphids)	pearl protect	0.5	0.125					1															1
	insecticide (aphids)	suprême	0.25	0.0625											1									1
	insecticide (aphids)	teppéki	0.14	0.035															1					1
	foliar fertilizer	BM start	2	0.5				1			1													2
	foliar fertilizer	folysbore	2	0.5				1			1													2
	foliar fertilizer	magtrac L130	5	1.25				1			1													2
	Thinning agent	exilis	2	0.5																1				1
	Thinning agent	exilis	3	0.75																			1	1
	Thinning agent	rhodofix	0.6	0.15																1				1
	PRI	Bion 50 WG	0.15	0.0375		1				1		1		1		1	1		1			1		8
	fungicide (apple scab)	delan 75 WG	0.5	0.125			1																1	2
	fungicide (apple scab)	impala	0.7	0.175														1						1
	fungicide (apple scab)	syllit	1.7	0.425														1						1	4	fungicides
